# Supplementary material for: Crosswalks among stewardship maturity assessment approaches promoting trustworthy FAIR data and repositories
Source: Sci Data. 2022 Sep 21;9:576. doi: 10.1038/s41597-022-01683-x (PMC9492686; doi:10.1038/s41597-022-01683-x)
Supplement: Supplementary file 1 — Supplementary Table 1 [file 41597_2022_1683_MOESM1_ESM.xlsx]

## Sheet: Sheet1
Supplementary Table 1. Reasonings for crosswalks between CTDRR and DSMM
CTDRR Requirement	DSMM Key Component	Correlation	Reasoning
R3. Continuity of Access	KC4. Production Sustainability	Strong	R3 strongly correlates to KC4, as both concern production sustainability, and ensuring ongoing access to and preservation of the repository’s holdings via a continuity plan.
R5. Organizational Infrastructure	KC4. Production Sustainability	Some/Weak	R5 has some correlation with KC4 in that funding is necessary to ensure product sustainability. However, KC4 does not address expertise or a clear system of governance to carry out the mission, which is essential for R5.
R7. Data Integrity and Authenticity	KC9. Integrity	Strong	R7 has strong correlation with KC9, as both require data archive and access integrity, conformance to community standards, and monitoring.
R8. Appraisal	KC1. Preservability	Some/Weak	R8 has some correlation with KC1 because the former encompasses decisions as to acceptance of (meta)data for long-term preservation, while KC1 covers archiving practices and standards. R8 also has some correlation with KC3 because while usability is an end result of why the repository is conducting the appraisal process, it is not part of the process itself.
	KC3. Usability	Some/Weak
R9. Documented Storage Procedures	KC1. Preservability	Strong	R9 and KC1 have strong correlation as successful long-term preservation requires documentation of all aspects of the archiving process. In addition, they both touch on data storage. KC3 has some correlation to R9 because it requires documentation of procedures for long-term preservation and use to enable understanding of the archival process for continuing data reuse. KC5 and KC6 have some correl…
	KC3. Usability	Some/Weak
	KC5. Data Quality Assurance	Some/Weak
	KC6. Data Quality Control/Monitoring	Some/Weak
R10. Preservation Plan	KC1. Preservability	Some/Weak	For KC1, archiving is at the data object level, whereas R10 requires documented procedures and policy for the entire repository. Hence there is only some correlation.
R11. Data Quality	KC3. Usability	Some/Weak	R11 has some correlation with KC3 because if the data are not in a state where they can be used, a quality-related evaluation cannot be made. KC5 and KC6 provide outputs on data assurance and control procedures that may enable users to make quality-related evaluations, leading to only some correlation with R11. R11 has a strong correlation with KC7, which provides explicitly data quality assessme…
	KC5. Data Quality Assurance	Some/Weak
	KC6. Data Quality Control//Monitoring	Some/Weak
	KC7. Data Quality Assessment	Strong
	KC8. Transparency /Traceability	Some/Weak
	KC9. Data Integrity	Some/Weak
R12. Workflows	KC1. Preservability	Some/Weak	R12 has some correlation with six DSMM Key Components—KC1, KC5, KC6, KC8, and KC9—because each involves documented workflows.
	KC5. Data Quality Assurance	Some/Weak
	KC6. Data Quality Control/Monitoring	Some/Weak
	KC8. Transparency /Traceability	Some/Weak
	KC9. Data Integrity	Some/Weak
R13. Data Discovery and Identification	KC2. Accessibility	Strong	R13 has strong correlation with KC2 as both address data discovery and access. It also has strong correlation with KC8 as both require persistent identifiers.
	KC8. Transparency /Traceability	Strong
R14. Data Reuse	KC3. Usability	Strong	R14 has strong correlation with KC3 as both require community standard-based interoperable formats and metadata. R14 also has some correlation with KC5 and KC7 that require conformance to community quality metadata and standards; KC8 that requires complete data provenance online; and KC9 because it protects against unintended errors or modifications coming into the data, which has a bearing on re…
	KC5. Data Quality Assurance	Some/Weak
	KC7. Data Quality Assessment	Some/Weak
	KC8. Transparency /Traceability	Some/Weak
	KC9. Data Integrity	Some/Weak
