# Supplementary material for: Crosswalks among stewardship maturity assessment approaches promoting trustworthy FAIR data and repositories
Source: Sci Data. 2022 Sep 21;9:576. doi: 10.1038/s41597-022-01683-x (PMC9492686; doi:10.1038/s41597-022-01683-x)
Supplement: Supplementary file 2 — Supplementary Table 2 [file 41597_2022_1683_MOESM2_ESM.xlsx]

## Sheet: Sheet1
Supplementary Table 2. Reasonings for crosswalks between CTDRR and FAIR
CTDRR Requirement	FAIR Principle	Correlation	Reasoning
R2. Licenses	R1.1	Strong	R2 and R1.1 have a strong correlation as both are related to the provision of licenses to make explicit data access and use.
R3. Continuity of Access	A2	Strong	CTDRR has an expectation that data are assigned permanent identifiers. Thus, the availability (permanence) of metadata (A2) is fundamental to the continuity of a repository’s holdings in R3.
R7. Data integrity and authenticity	R1.2	Some/Weak	R1.2 concerns provenance, which is an essential component of data authenticity. It therefore has some correlation with R7, but does not fully cover the Requirement.
R11. Data Quality	F2	Strong	Only the facet of R11 concerning the availability of sufficient information on technical quality to make judgements on data usage is relevant to the FAIR Principles. In particular, the accurate and detailed metadata of F2 is vital for ‘sufficient information’ to be available, and thus is strongly correlated. Underlying I1 is the need for formats to ensure interoperability. It is weakly correlated…
	I1	Some/Weak
	I3	Some/Weak
	R1	Strong
	R1.2	Strong
	R1.3	Strong
R13. Data Discovery and Identification	F1	Strong	For data to be referred to in a persistent way, PIDs must be assigned to both the metadata and data, and hence F1 is strongly correlated with R13. F1 does not make a lot of sense without F3—the metadata must include the PID of the data—and so F3 is also strongly correlated with R13. Moreover, to discover the data, they need to be registered or indexed in a searchable resource, and so F4 is strong…
	F3	Strong
	F4	Strong
	A1	Some/Weak
	A2	Some/Weak
R14. Data Reuse	F2	Strong	The raison d'etre of the FAIR Principles is somewhat captured in R14. R1 and, by extension, F2 concerning the presence of rich metadata, are both strongly correlated with R14. Moreover, I1 is a necessity for R14 since (meta)data must be in the correct ‘language’ to support their understanding and (re)use. Time implications for reuse are inherent in the FAIR Principles since they include the notio…
	A2	Some/Weak
	I1	Strong
	R1	Strong
	R1.1	Some/Weak
	R1.2	Some/Weak
	R1.3	Some/Weak
R15. Technical infrastructure	F4	Some/Weak	Typically, the main service provided by a repository is its data portal. R15 is therefore weakly correlated with F4 that expects (meta)data to be accessible through a searchable resource. There is furthermore a technical element to (meta)data being retrievable using a standardized communications protocol, and thus R15 is weakly correlated with A1.
	A1	Some/Weak
R16. Security	A1.2	Some/Weak	Some correlation exists between R16 and A1.2 since authentication and authorization are part of the technical infrastructure required by a repository for protection during (meta)data access and download.
