# Supplementary material for: Crosswalks among stewardship maturity assessment approaches promoting trustworthy FAIR data and repositories
Source: Sci Data. 2022 Sep 21;9:576. doi: 10.1038/s41597-022-01683-x (PMC9492686; doi:10.1038/s41597-022-01683-x)
Supplement: Supplementary file 3 — Supplementary Table 3 [file 41597_2022_1683_MOESM3_ESM.xlsx]

## Sheet: Sheet1
Supplementary Table 3. Reasonings for crosswalks between the FAIR and DSMM
FAIR Principle	DSMM Key Component	Correlation	Reasoning
F1	KC1	Some/Weak	KC1 addresses aspects of long-term preservation, including community standards of archiving and metadata, which should include assigning a unique object identifier to (meta)data. Since this is not explicitly stated in KC1, it is weakly correlated with F1. KC8 explicitly states about data being assigned a unique object identifier—such as a DOI—with tracked citation, which strongly correlates with …
	KC8	Strong
F2	KC1	Some/Weak	KC1 and KC3 touch on community-standard-based metadata that often contains a comprehensive set of metadata attributes, and which partially overlaps with F2. KC8 includes the need for availability of data product information, algorithm documents, system information, and data provenance. The combination is greater than the ‘rich metadata’ defined by R1, and results in a strong correlation with F2.
	KC3	Some/Weak
	KC8	Strong
F3	KC1	Strong	Including the identifier of the data that the metadata describes is a community archiving standard. KC1 includes conforming to community standards of archiving and metadata, which therefore strongly correlates with F3. KC3 evaluates level of data product-specific knowledge required to understand the data and availability of documentation to effectively use the data. It touches on community metada…
	KC3	Some/Weak
	KC8	Strong
F4	KC2	Strong	KC2 explicitly defines criteria on the state of the dataset and file being searchable online and accessible via a data service that should conform to community standards. This leads to a strong correlation between KC2 and F4.
A1	KC2	Strong	A data service based upon community standards is utilized in KC2 for data access. This leads to a strong correlation with A1.
A1.1	KC2	Some/Weak	KC2 touches on a data service based on community standards. However, it is not explicit in being open, free, and universally implementable with the capability of authentication and authorization. Thus, there is only some/weak correlation with A1.1.
A1.2	KC2	Some/Weak	For the same reason as A1.1, there is only some/weak correlation between A1.2 and KC2.
I1	KC1	Strong	KC1 and KC3 explicitly contain criteria for conforming to community-based data and metadata standards, which strongly correlates with I1. KC5–KC7 also explicitly contain conditions of conforming with community quality metadata and standards. However, they may be less shared and not always broadly applicable. Therefore, only a weak correlation is assigned.
	KC3	Strong
	KC5	Some/Weak
	KC6	Some/Weak
	KC7	Some/Weak
I2	KC1	Some/Weak	Community archiving and metadata standards (KC1), and data file format/services (KC3), should contain controlled vocabularies. However, the vocabularies may not necessarily follow the FAIR Principles. Therefore, KC1 and KC3 have only some/weak correlations with I2.
	KC3	Some/Weak
I3	KC1	Strong	Community (meta)data standards ensure that relevant references to other (meta)data are included, so KC1 and KC3 are strongly correlated with I3.
	KC3	Some/Weak
R1	KC1	Strong	Metadata based on community standards in KC1 and KC3 should contain a plurality of relevant attributes. They, therefore, strongly correlate with R1. KC8 concerns the availability of documentation for data product information, algorithm documents, system information, and data provenance. All these satisfy the data being described with a plurality of relevant attributes, and so KC8 strongly correla…
	KC3.	Strong
	KC8	Strong
R1.1	KC1	Some/Weak	Conforming to community archiving standards and archiving metadata in KC1 may not always lead to (meta)data being released with a clear and accessible data usage license. Hence, only some/weak correlation is assigned between KC1 and R1.1. Likewise, community standard-based metadata may not contain a clear and accessible data usage license, and yields some/weak correlation between KC3 and R1.1.
	KC3	Some/Weak
R1.2	KC8	Strong	KC8 includes that complete data provenance should be online, which strongly correlates with R1.2.
R1.3	KC1	Strong	Conforming to community archiving and archiving metadata standards in K1, strongly correlates with R1.3. Likewise, having community-standard-based interoperable data formats and metadata in KC3 strongly correlates to R1.3. Finally, KC5–KC7 explicitly include conforming to community quality metadata standards, which strongly correlates with R1.3.
	KC3	Strong
	KC5	Strong
	KC6	Strong
	KC7	Strong
